# Supplementary material for: Elucidating the Chemistry Behind Thiol-Clickable GelAGE Hydrogels for 3D Culture Applications
Source: Gels. 2025 Nov 1;11(11):874. doi: 10.3390/gels11110874 (PMC12652731; doi:10.3390/gels11110874)
Supplement: Supplementary file 1 [file gels-11-00874-s001.zip]

Archive with 1 entries (1 files):
- gels-3926349-supplementary.pdf
